# Supplementary material for: Effect of CFTR Modulators on Oxidative Stress and Autophagy in Non-CFTR-Expressing Cells
Source: Int J Mol Sci. 2024 Sep 26;25(19):10360. doi: 10.3390/ijms251910360 (PMC11476568; doi:10.3390/ijms251910360)
Supplement: Supplementary file 1 [file ijms-25-10360-s001.zip]

Archive with 1 entries (1 files):
- ijms-3165134-supplementary.pdf
